# Supplementary material for: Within and Between-Leg Oil Transfer in an Oil Bee
Source: Integr Org Biol. 2025 Jun 11;7(1):obaf025. doi: 10.1093/iob/obaf025 (PMC12215659; doi:10.1093/iob/obaf025)
Supplement: obaf025_Supplemental_File [file obaf025_supplemental_file.zip]

Archive with 8 entries (8 files):
- Video 5A Inefficient Oil Transfer Frommiddle-Leg To Hind-Leg.mp4
- Video 5B Efficient Oil Transfer Frommiddle-Leg To Hind-Leg.mp4
- Video - backloading.mp4
- Video 1A Fore-Leg Oil Droplet Uptake On Ventral Oil-Collector Side.mp4
- Video 1B Fore-Leg Oil Distribution Against Gravity.mp4
- Video 2 Middle-Leg Oil Distribution Away From The Ventral Oil Collector Side.mp4
- Video 3 Movements Of Remnant Oil Along Setae From The Bases To Their Tips.mp4
- Video 4  Oil Transfer From Fore-Leg To Middle-Leg.mp4
